# Supplementary material for: The SH-SY5Y cell line in Parkinson’s disease research: a systematic review
Source: Mol Neurodegener. 2017 Jan 24;12:10. doi: 10.1186/s13024-017-0149-0 (PMC5259880; doi:10.1186/s13024-017-0149-0)
Supplement: Additional file 2: — Compositions of the media used for culturing SH-SY5Y cells. The table displays the composition of the media used in each of the articles included in the review. (XLSX 55 kb) [file 13024_2017_149_MOESM2_ESM.xlsx]

## Sheet: Additional file 2
Additional file 2. Compositions of the media used for culturing SH-SY5Y cells.
The table displays the composition of the media used in each of the articles included in the review. FCS: fetal calf serum; FBS: fetal bovine serum; HS: hors serum; FHS: fetal horse serum; NEAA: non-essential amino acids.
PubmedID	Media	Serum	Antibiotics/antimicotics	NEAA	L-glutamine	Sodium pyruvate	Other component(s)
1613515	RPMI 1640	10%FCS	x		x
7595666	DMEM	10%FCS	x		x
8584620	DMEM	10%FBS			x
8654521	DMEM/F12	10%FBS	x
8833764	RPMI 1640	10%FCS	x		x
8945752	DMEM/F12	10%FBS	x
9007048	DMEM	10%FBS
9065740	DMEM	10%FBS
9202326	Cosmedium-001	5%FCS
9310301	Cosmedium-002	5%FCS
9434102	DMEM	10%FBS	x
9603216	Cosmedium-002	5%FCS
9648878	DMEM	10%FCS
9862428	DMEM/F12	15%FCS	x	x	x
10082084	DMEM	5%FBS	x
10380999	Cosmedium-002	5%FCS
10388522	DMEM	10%FCS	x
10567343	DMEM	10%FBS
10650131	DMEM	15%FBS
10656535	Not specified
10656536	Cosmedium-001	5%FCS
10683829	MEM	10%FCS
10737593	DMEM	10%FCS	x
10784133	DMEM	8%FCS, 8%HS	x		x
10799759	DMEM	10%FBS
10821437	DMEM	15%FBS
10964495	DMEM	10%FCS	x
10978581	Cosmedium-001	5%FCS
10996018	Cosmedium-002	5%FCS
11080177	DMEM	15%FBS
11090952	Not specified
11164812	DMEM	10%FBS	x			x
11223917	DMEM	10%FBS	x
11279282	DMEM	10%FCS	x
11311793	DMEM	10%FBS
11406316	DMEM (high glucose)	10%FBS	x
11461973	DMEM	10%FBS
11462787	Not specified
11489679	Not specified
11504916	Not specified
11520893	Cosmedium-001	5%FCS
11553688	DMEM/F12	10%FBS	x	x
11689167	RPMI 1640	5%fetal clone II, 10%HS	x		x
11734199	DMEM	10%FCS	x
11751692	DMEM/F12	10%FBS	x		x
11754870	DMEM (high glucose)	10%FCS	x			x
11755160	DMEM/F12	10%FCS	x		x
11835316	DMEM (high glucose)	10%FBS	x			x	Uridine
11839750	DMEM	10%FCS
11852183	DMEM	10%FBS
11872249	Cosmedium-001	5%FCS
11956966	Cosmedium-001	5%FCS
12043847	DMEM	10%FCS
12057839	Not specified
12058035	DMEM (high glucose)	10%FCS	x			x
12059041	DMEM	10%FCS	x
12062470	DMEM	10%FBS	x
12111453	Not specified
12210849	DMEM	5%FBS, 10%FHS	x			x
12358797	Cosmedium-001	5%FCS
12363409	DMEM	10%FCS	x
12375057	Cosmedium-001	5%FCS
12401552	Not specified
12437580	DMEM	10%FBS
12464354	DMEM/F12	10%FCS	x
12523938	DMEM	10%FBS	x		x
12626434	DMEM (high glucose)	10%FCS	x
12668241	MEM/F12/HBSS	10%FBS	x
12686385	MEM/F12	10%FBS
12697291	Not specified
12710931	DMEM	10%FCS	x
12716939	DMEM	10%FCS	x
12761037	DMEM	10%FBS	x
12782106	MEM/F12/HBSS	10%FBS
12783850	DMEM	10%FCS
12832036	DMEM/F12	10%FBS	x
12853328	Not specified
12860476	RPMI 1640	10%FBS	x
12868068	DMEM	10%FBS	x
12923682	DMEM/F12	10%FBS	x		x
12928331	DMEM	10%FCS	x
12963044	Not specified
14568136	DMEM	10%FBS	x		x
14598303	Cosmedium-001	5%FCS
14599342	DMEM	10%FCS	x
14611843	Not specified
14625079	DMEM	10%FCS	x
14637109	DMEM	10%FCS	x	x
14645198	MEM/F12	15%FCS	x	x	x
14687604	Cosmedium-001	5%FCS
14700734	DMEM/F12	10%FBS	x
14742448	DMEM	10%FBS	x		x
14749723	DMEM	10%FCS
14756800	DMEM	10%FBS
14976342	DMEM/F12	10%FBS	x
14985416	DMEM	10%FCS	x
15019567	DMEM	10%FBS			x
15030396	DMEM	15%FBS	x		x
15033422	DMEM	10%FBS	x
15033739	Not specified
15035641	DMEM	10%FBS	x
15035819	Not specified
15044066	MEM/F12/HBSS	10%FBS
15078880	OptiMEM	10%FBS	x
15102525	Cosmedium-001	5%FCS
15114628	MEM/F12/HBSS	10%FBS
15120578	RPMI 1640	10%FBS	x
15122920	DMEM	10%FBS	x		x
15130772	DMEM	10%FCS
15132987	MEM	10%FBS	x		x
15189352	DMEM	10%FBS	x
15196967	DMEM	10%FBS	x
15198987	DMEM	10%FCS	x
15280438	DMEM	10%FCS
15336311	MEM/F12	10%FBS			x
15353226	DMEM (high glucose)	10%FBS
15473989	DMEM	10%FCS	x	x
15478178	DMEM	10%FBS
15480837	Cosmedium-001	5%FCS
15480843	RPMI 1640	10%FCS	x		x		HEPES
15492001	DMEM	10%FCS	x
15519605	Ham's F12	10%FBS			x		NaHCO3
15519765	Not specified
15542611	MEM/F12/HBSS	10%FBS	x
15557340	DMEM	15%FCS			x
15567979	DMEM	10%FCS	x
15569251	MEM/F12	10%FBS		x
15635600	DMEM (high glucose)	10%FBS	x
15649705	DMEM	10%FCS
15672325	DMEM/F12	10%FBS	x		x
15680548	DMEM	10%FBS	x
15681030	DMEM	10%FCS	x
15698934	DMEM	10%FBS	x
15712215	DMEM	10%FCS
15740846	DMEM	10%FBS
15748876	DMEM (high glucose)	10%FBS	x
15840579	DMEM	10%FBS	x
15843867	Cosmedium-001	5%FCS
15845394	DMEM	10%FBS	x
15876476	DMEM	10%FCS	x
15896322	DMEM	10%FBS	x
15944382	DMEM	10%FBS	x	x
15985439	DMEM	15%FCS	x
16000145	RPMI 1640	10%FBS	x		x
16023352	DMEM/F12 (high glucose)	10%FBS	x		x		HEPES, NaHCO3
16079129	DMEM	10%FCS	x
16085186	DMEM	10%FCS	x
16092930	Not specified
16108071	DMEM	10%FCS
16155345	DMEM	10%FBS	x		x		HEPES
16198233	DMEM	10%FBS	x		x
16313906	DMEM	10%FBS
16316656	Not specified
16323286	MEM	10%FBS
16325180	IMDM	10%FBS	x
16325767	DMEM/F12	10%FBS	x
16330551	DMEM	10%FBS	x
16336631	Cosmedium-001	5%FCS
16352719	DMEM	10%FBS	x	x
16360119	DMEM	10%FBS	x
16362626	Cosmedium-001	5%FCS
16371323	DMEM/F12	10%FCS	x
16455076	DMEM/F12	10%FBS
16455660	DMEM	10%FCS	x
16464850	OptiMEM	10%FCS	x
16475001	MEM/F12/HBSS	10%FBS	x
16495229	Not specified
16515547	DMEM	10%FBS	x
16549224	DMEM/F12	10%FBS	x		x
16554029	DMEM	10%FBS	x
16584840	DMEM	10%FBS	x
16621793	DMEM	10%FCS			x		HEPES
16632486	MEM/F12	10%FBS
16641227	DMEM/F12	10%FBS	x				HEPES
16681381	DMEM/F12	10%FCS
16749908	DMEM	10%FBS	x		x
16762325	RPMI 1640	10%FBS	x
16765919	MEM/F12/HBSS	10%FBS	x
16770736	RPMI 1640	10%FCS	x		x
16802348	DMEM	10%FCS	x
16806074	DMEM	10%FBS
16814256	DMEM	10%FBS	x
16819171	DMEM/F12	10%FCS	x
16837855	DMEM	10%FCS
16860391	DMEM (high glucose)	5%FBS, 5%HS	x				NaHCO3
16860563	DMEM	10%FCS	x
16868795	DMEM	15%FBS
16876317	DMEM/F12	10%FBS	x	x	x
16917840	DMEM/F12	5%FBS	x
16935423	DMEM	10%FCS
16955485	DMEM	10%FBS	x
16978583	DMEM (high glucose)	10%FBS	x		x
16980962	DMEM	10%FBS	x	x
16987221	MEM/F12/EBSS	15%FCS	x	x	x
17000465	DMEM/F12	10%FBS	x		x
17005870	DMEM/F12	10%FBS	x
17021400	DMEM/F12	10%FBS	x
17055540	DMEM	10%FBS	x		x
17131421	DMEM/F12	10%FBS	x		x
17135412	DMEM (high glucose)	10%FBS	x
17166628	DMEM/F12	10%FBS	x
17167170	DMEM	10%FBS	x
17169462	MEM/F12	10%FCS	x	x
17240529	DMEM	10%FBS	x
17266988	DMEM	10%FBS	x
17268850	MEM/F12/HBSS	10%FBS
17309119	RPMI 1640	10%FBS	x	x	x		HEPES
17324951	DMEM/F12	10%FBS	x				HEPES
17330988	DMEM	15%FBS
17337120	Not specified
17341480	DMEM	10%FBS	x
17344309	MEM/F12	10%FBS	x	x			HEPES
17350004	DMEM	10%FBS
17359966	DMEM	10%FBS	x
17439717	DMEM	10%FBS	x
17465879	DMEM	10%FCS
17472700	RPMI 1640	10%FBS	x		x
17481595	DMEM/F12	10%FBS
17482356	DMEM	10%FBS
17512523	MEM/F12	10%FBS
17513200	DMEM/F12	10%FCS	x
17554782	DMEM	10%FBS	x
17560944	DMEM	10%FBS	x
17603292	MEM	10%FBS	x
17680997	MEM/F12	10%FCS	x	x	x	x	NaHCO3
17681692	Not specified
17712623	DMEM/F12	10%FBS	x
17715357	DMEM (high glucose)	10%FBS	x
17726156	DMEM	10%FCS
17785456	DMEM/F12	10%FBS	x
17882163	DMEM	10%FCS	x
17884684	DMEM	10%FCS	x		x
17900545	MEM/F12K	10%FBS	x	x
17904593	DMEM	10%FBS	x
17913302	MEM/EBBS	10%FBS	x		x		NaHCO3
17913843	DMEM	15%FBS
17921876	DMEM	10%FBS	x
17975304	DMEM	10%FBS	x		x
17982873	DMEM (high glucose)	20%FBS	x	x	x	x	HEPES
17985233	DMEM	10%FBS	x
17995935	DMEM	15%FCS	x
17996028	DMEM	15%FBS	x		x
18021296	DMEM/F12	10%FBS	x	x	x
18079140	DMEM	10%FBS	x
18090214	DMEM	10%FBS	x
18097693	DMEM	15%FBS	x
18172548	DMEM/F12	10%FBS
18177636	DMEM	10%FBS	x
18182054	DMEM	10%FCS			x		HEPES
18189141	IMDM	10%FBS	x
18190519	DMEM/F12	15%FCS	x	x	x
18201823	DMEM/F12	5%FCS	x
18234165	DMEM	10%FBS	x
18237459	RPMI 1640	10%FCS	x		x		HEPES
18241847	DMEM/F12	10%FBS	x
18242171	DMEM	10%FBS	x
18248610	DMEM (high glucose)	10%FBS	x		x	x
18262354	MEM/F12	15%FCS	x	x	x
18292964	Not specified
18314446	DMEM	10%FBS
18325635	DMEM/F12	10%FBS	x
18329008	DMEM/F12	15%FBS	x	x	x
18331475	DMEM/F12	15%FCS	x	x	x
18335520	DMEM	10%FBS			x	x
18353281	DMEM	5%FBS, 5%HS	x		x
18359086	DMEM (high glucose)	10%FBS	x		x
18373560	DMEM	10%FCS
18377993	DMEM	10%FCS	x
18395527	DMEM/F12	15%FBS	x		x
18399961	Cosmedium-001	5%FCS
18403118	DMEM	10%FBS	x
18404453	MEM/F12	10%FBS	x
18410503	DMEM	10%FCS	x	x
18452993	DMEM/F12	10%FBS	x
18457816	DMEM	10%FCS	x
18462830	MEM	10%FBS
18463503	EMEM/F12	15%FCS	x	x	x
18500384	DMEM	10%FBS
18512151	DMEM/F12	10%FBS	x
18535749	DMEM	10%FCS	x
18541373	DMEM/F12	10%FBS	x
18554677	DMEM	10%FBS	x		x
18555604	DMEM/F12	5%FBS	x
18560593	Not specified
18565546	DMEM	10%FBS	x		x
18566453	RPMI 1640	10%FBS
18579122	DMEM	10%FBS
18586549	MEM/F12	10%FBS
18591768	DMEM	10%FCS
18593583	DMEM	10%FBS	x		x
18594198	DMEM	10%FBS			x		HEPES
18599602	DMEM	10%FCS
18654880	MEM/F12	15%FBS	x		x
18671761	MEM	10%FCS	x		x
18675900	MEM	10%FBS	x		x
18675914	DMEM	10%FBS
18720420	MEM	10%FBS	x
18756631	DMEM/F12	10%FBS	x
18802751	MEM/F12	10%FBS	x	x
18832435	DMEM	10%FBS	x
18922792	DMEM	10%FBS
19000740	DMEM	10%FBS	x
19012744	MEM/F12	15%FBS	x	x
19013215	MEM/F12	10%FBS		x		x
19014378	DMEM	10%FBS	x		x
19014385	DMEM/F12	10%FBS			x
19022306	DMEM	10%FBS	x
19023331	EMEM/F12	15%FCS	x	x	x
19056420	MEM	10%FBS	x		x
19073213	DMEM	10%FBS	x
19101702	DMEM/F12	10%FBS	x	x
19114014	DMEM (high glucose)	10%FBS	x			x	Uridine
19135032	DMEM	15%FBS	x
19141614	MEM/F12	10%FBS	x		x
19221405	DMEM (high glucose)	10%FCS	x
19229105	Not specified
19243240	DMEM	10%FCS	x		x
19270741	DMEM/F12 (high glucose)	10%FBS	x			x
19279012	Not specified
19327378	DMEM/F12	10%FBS	x
19332121	DMEM	10%FBS	x
19351880	MEM/F12	10%FBS			x	x	NaHCO3
19369384	DMEM/F12	10%FBS	x		x
19379715	DMEM/F12	5%FBS	x		x	x
19386233	DMEM/F12	15%FCS	x	x	x
19425177	DMEM	10%FBS	x
19436756	RPMI 1640	10%FBS	x
19443200	MEM	10%FBS	x		x
19457104	DMEM	10%FBS
19460457	DMEM/F12	10%FBS	x
19476547	RPMI 1640	10%FBS
19486265	DMEM	10%FCS	x		x
19493164	MEM/F12	15%FCS	x	x
19526284	DMEM/F12	10%FCS	x
19539006	DMEM	10%FBS	x
19558709	DMEM	10%FBS
19576930	DMEM	10%FCS			x
19609719	DMEM	10%FBS	x
19617636	DMEM/F12	10%FBS
19625296	DMEM/F12	10%FBS	x
19630439	DMEM/F12	10%FCS	x	x	x
19631241	DMEM	10%FCS
19646423	DMEM	10%FBS
19647776	Not specified
19649707	Not specified
19679562	DMEM	10%FBS	x
19682553	DMEM	10%FBS
19686384	DMEM (high glucose)	15%FBS			x
19723537	DMEM	10%FBS	x
19735655	MEM/F12	10%FBS	x
19735704	Not specified
19737600	Not specified
19763737	DMEM/F12	10%FBS	x		x
19770030	DMEM	10%FBS	x
19780897	DMEM	10%FBS	x		x
19785649	DMEM	15%FBS	x		x
19806188	DMEM	10%FBS	x		x
19835929	RPMI 1640	10%FBS
19850127	DMEM	10%FBS	x
19852948	DMEM	10%FBS	x
19860837	DMEM	10%FCS	x
19883732	DMEM	10%FBS	x
19885011	DMEM	10%FBS	x
19900407	OptiMEM	10%FBS
19903456	DMEM	10%FBS	x
19932157	DMEM	10%FBS	x		x
20026175	MEM	10%FBS	x		x
20040370	DMEM	10%FBS	x
20067570	Not specified
20087465	DMEM	10%FCS
20089134	DMEM	10%FBS	x
20096090	MEM/F12	10%FCS	x	x	x	x	NaHCO3
20096738	DMEM	10%FBS	x
20117172	DMEM	10%FBS	x
20140223	DMEM	10%FBS
20141169	MEM/F12	10%FBS		x		x
20164329	DMEM	15%FCS	x	x
20171192	Not specified
20187987	DMEM	10%FBS	x
20202476	DMEM	10%FBS	x
20224286	Not specified
20230279	DMEM	10%FBS
20307492	DMEM	10%FBS	x
20334438	DMEM	10%FCS	x	x
20345754	DMEM	10%FBS
20345925	RPMI 1640	10%FBS	x		x
20361292	DMEM	10%FCS			x		NaCl, NaHCO3, KCl
20368333	DMEM/F12	10%FBS	x
20380819	DMEM/F12	10%FBS	x		x
20386702	DMEM/F12	10%FBS
20395301	MEM/F12	10%FBS
20403401	DMEM	10%FBS
20452332	DMEM	10%FBS	x
20470875	DMEM	10%FBS	x
20484626	RPMI 1640	10%FBS	x		x
20534000	MEM/F12K	10%FBS	x	x		x
20542083	DMEM	10%FBS	x			x
20546814	DMEM	10%FBS
20563702	DMEM/F12	10%FBS	x
20563739	DMEM (high glucose)	5%FBS	x
20594614	MEM/F12	10%FCS	x		x
20600601	DMEM	10%FBS	x
20633628	MEM	10%FBS	x
20686228	DMEM	10%FBS	x
20701279	DMEM/F12	10%FBS	x		x
20708055	DMEM/F12	10%FBS	x
20721355	DMEM	10%FBS
20727424	Not specified
20735429	DMEM	10%FBS	x
20821057	DMEM	10%FBS	x
20836127	DMEM (high glucose)	10%FBS	x		x
20851755	Not specified
20869113	DMEM	10%FBS	x
20871098	DMEM/F12 (high glucose)	10%FBS	x			x
20929985	DMEM	10%FBS	x
20946892	DMEM	10%FBS	x
20959456	MEM/F12	15%FBS		x	x
20974203	DMEM	10%FCS	x
20977677	DMEM	10%FBS	x		x
21044082	MEM/F12	10%FBS	x		x	x
21047172	DMEM/F12	10%FBS	x
21056612	DMEM	10%FCS	x
21056633	Not specified
21061154	DMEM/F12	10%FBS	x
21081703	DMEM/F12	10%FBS	x
21091473	DMEM	10%FBS
21093517	DMEM	10%FBS	x
21160133	DMEM	10%FCS
21167259	MEM/F12	10%FBS	x	x		x
21177249	DMEM/F12	10%FBS
21219959	DMEM	10%FBS	x
21235576	DMEM	10%FBS	x
21245577	DMEM	10%FBS	x
21255620	DMEM/F12	10%FBS	x
21271629	DMEM	10%FBS
21295016	DMEM/F12	10%FBS	x
21296869	Not specified
21303699	MEM/F12	15%FCS	x	x
21338582	MEM/F12	10%FBS
21349320	RPMI 1640	10%FBS	x	x
21352099	DMEM/F12	15%FCS	x	x	x
21366594	MEM/F12	10%FBS	x	x		x
21382360	DMEM/F12	10%FBS	x
21390306	MEM/F12	15%FBS		x	x
21408142	DMEM	10%FBS	x
21440023	DMEM/F12	10%FBS		x	x	x
21454543	DMEM	10%FBS					HEPES
21497157	DMEM	10%FBS
21536104	DMEM	10%FBS	x
21545837	MEM/F12	10%FBS	x
21547417	DMEM	10%FBS	x
21558425	DMEM	10%FBS
21592408	DMEM/F12	10%FBS	x
21595948	DMEM	10%FBS	x
21615675	OptiMEM	10%FBS	x
21637291	Not specified
21645326	DMEM	10%FBS	x
21645620	DMEM	10%FBS	x	x	x	x
21658409	MEM	10%FBS	x
21672570	DMEM (high glucose)	10%FBS	x		x	x	Uridine
21688047	DMEM	10%FBS	x
21720016	DMEM/F12	10%FCS	x
21737065	DMEM	10%FBS	x
21740546	DMEM	10%FCS
21753002	DMEM (high glucose)	15%FBS	x	x	x
21773851	DMEM	5%FCS			x		NaCl, NaHCO3, KCl
21778691	DMEM	10%FBS
21785836	DMEM/F12	10%FCS	x
21795716	DMEM	10%FBS
21805293	MEM/F12	10%FBS	x		x	x
21815648	MEM/F12	10%FBS		x		x
21816512	DMEM	10%FCS	x		x
21827489	DMEM	10%FBS	x		x
21848810	RPMI 1640	10%FBS	x
21856379	DMEM/F12	10%FBS	x
21857923	MEM/F12	10%FBS
21858606	DMEM/F12	10%FCS	x		x
21892618	DMEM	10%FBS	x
21899552	DMEM/F12	10%FBS	x
21907219	DMEM/F12K	10%FBS	x
21936000	Not specified
21950265	DMEM/F12	10%FBS	x		x
21951066	DMEM/F12	10%FBS	x
21986202	DMEM	10%FBS
22001774	DMEM/F12	15%FCS	x	x	x
22028146	RPMI 1640	10%FCS			x		2g/L D-glucose
22040670	DMEM	10%FBS	x
22041943	DMEM	10%FCS	x
22043816	DMEM	10%FBS	x
22051113	MEM/F12	10%FCS	x	x	x	x
22056603	DMEM/F12	10%FBS
22060133	DMEM/F12	10%FBS
22078207	MEM	10%FBS	x
22113202	DMEM	10%FBS
22119889	DMEM/F12	10%FBS
22132160	DMEM/F12	10%FBS	x
22142539	DMEM/F12	10%FBS	x
22155091	DMEM/F12	5%FCS	x
22177721	DMEM	10%FBS	x		x
22178905	DMEM/F12	10%FBS	x
22182582	DMEM	10%FBS	x
22198378	DMEM	10%FBS			x		HEPES
22228096	OptiMEM	10%FBS	x
22232559	DMEM/F12	10%FBS	x
22236282	DMEM (high glucose)	10%FBS	x		x	x	Uridine
22246992	DMEM (high glucose)	10%FBS
22265823	DMEM	10%FBS	x
22271254	DMEM	10%FBS	x
22271527	DMEM/F12	10%FBS	x		x
22278385	DMEM	10%FCS	x
22302610	MEM/F12	10%FBS	x	x			HEPES
22319455	DMEM/F12	15%FCS	x	x
22417924	DMEM	10%FCS	x		x
22429328	MEM/EBSS	10%FBS	x		x
22431735	DMEM/F12	10%FBS
22445325	DMEM	10%FBS	x
22446186	MEM/F12/HBSS	10%FBS	x
22448094	DMEM	10%FBS	x
22465686	DMEM	10%FBS			x
22480690	DMEM (high glucose)	10%FBS	x		x	x
22492997	DMEM	10%FBS
22516750	DMEM/F12	10%FBS
22523093	DMEM	10%FBS	x
22525935	DMEM	15%FBS
22526393	DMEM	10%FBS	x
22528248	DMEM	5%FCS			x		NaCl, NaHCO3, KCl
22532838	MEM/F12	10%FBS
22537068	DMEM	10%FBS
22554508	DMEM	10%FCS
22555455	DMEM	10%FCS	x
22555844	DMEM	10%FBS	x
22609282	DMEM	10%FBS	x
22652643	DMEM	10%FBS
22655218	DMEM	10%FBS	x
22736029	DMEM/F12	10%FBS	x	x
22764226	RPMI 1640	10%FBS	x				HEPES
22771470	Not specified
22771809	Not specified
22809528	MEM	10%FBS	x
22821477	MEM/F12	10%FBS	x	x	x	x	NaHCO3
22821850	DMEM/F12	15%FBS	x		x
22846607	DMEM/F12	15%FBS	x		x
22860174	RPMI 1640	10%FBS	x
22869031	Not specified
22894569	DMEM	10%FBS	x	x	x	x	NaHCO3
22902248	DMEM	10%FBS	x
22902725	DMEM	10%FCS			x		HEPES
22915117	DMEM (high glucose)	10%FBS			x
22921536	DMEM/F12	10%FBS	x				NaHCO3
22968599	Cosmedium-001	5%FCS
22970265	DMEM	10%FBS	x		x
22974977	DMEM/F12	10%FBS	x
22987761	DMEM	10%FBS	x
23003198	Not specified
23010175	MEM/EBSS	10%FBS	x		x
23020119	DMEM	10%FCS	x		x
23022493	DMEM/F12	10%FBS	x
23026478	DMEM	10%FBS	x
23028833	DMEM	10%FBS
23034917	DMEM/F12	10%FCS	x	x		x
23065334	DMEM (high glucose)	10%FBS
23068419	DMEM	10%FBS	x
23085773	Not specified
23098801	DMEM/F12	10%FBS	x
23106698	DMEM/F12	10%FBS	x	x		x	NaHCO3
23109827	DMEM	10%FBS	x		x
23142153	MEM/F12	10%FBS	x
23178948	Not specified
23184940	DMEM/F12	10%FBS	x
23210740	DMEM	10%FBS	x
23220480	DMEM/F12	10%FCS
23250862	DMEM/F12	15%FCS	x
23259041	DMEM/F12K	10%FBS	x	x		x
23261515	DMEM/F12	10%FBS
23261939	DMEM/F12	10%FBS	x	x		x
23292542	DMEM/F12	10%FBS	x		x
23296100	DMEM/F12	10%FBS	x
23296837	DMEM	10%FBS
23307753	DMEM	10%FBS	x
23307929	DMEM	10%FBS	x
23321539	DMEM	10%FBS	x
23325107	DMEM	10%FBS	x
23329300	DMEM	10%FBS	x		x
23333298	Not specified
23380076	MEM/F12	10%FCS	x	x		x
23409128	DMEM	10%FBS
23461900	DMEM/F12	10%FBS
23485458	DMEM	10%FBS
23492776	DMEM/F12	10%FBS	x
23497442	DMEM/F12	10%FBS
23500604	DMEM	10%FBS	x
23503475	DMEM	10%FBS	x
23525905	Not specified
23526723	DMEM/F12	10%FBS	x		x
23533492	DMEM	10%FBS	x
23535362	DMEM/F12	10%FBS	x		x
23536331	DMEM	10%FCS	x		x
23567447	Not specified
23573240	DMEM	10%FBS	x
23576548	MEM/F12	15%FBS		x	x
23580063	RPMI 1640	10%FBS	x		x
23619395	DMEM/F12	10%FBS
23625270	DMEM/F12	10%FBS	x
23653325	DMEM (high glucose)	10%FBS	x			x	Uridine
23664925	DMEM	10%FBS
23665112	DMEM	10%FCS	x		x
23673382	DMEM	10%FBS
23688541	DMEM/F12	10%FBS	x
23709364	DMEM/F12	10%FBS	x
23710172	DMEM (high glucose)	10%FBS	x	x	x	x
23710708	DMEM/F12	15%FBS
23717608	DMEM	10%FBS
23724009	DMEM/F12	10%FCS	x
23751361	DMEM	10%FBS	x
23751758	DMEM/F12	10%FBS	x
23757764	Not specified
23800665	MEM/F12	10%FBS	x
23818941	OptiMEM	10%FBS
23831374	DMEM	10%FBS
23831389	DMEM/F12	10%FCS			x
23857913	MEM	10%FBS	x	x		x
23867817	MEM/F12	10%FBS	x
23868305	DMEM/F12	15%FCS	x	x	x
23870930	DMEM	10%FBS	x
23891486	RPMI 1640	10%FBS	x		x
23896526	DMEM	10%FBS	x		x
23958447	DMEM	10%FBS	x		x
23959424	DMEM/F12	10%FBS	x
23959789	DMEM	15%FBS	x
23967127	DMEM/F12	10%FBS	x		x
23976995	DMEM	10%FCS	x
23984410	DMEM/F12	10%FBS	x
23996657	DMEM/F12	10%FBS	x		x
24040063	DMEM/F12	10%FBS	x
24051032	DMEM/F12	10%FBS	x	x	x
24055409	DMEM	10%FBS	x
24075941	Not specified
24117733	DMEM/F12	10%FBS	x				L-lysine
24122264	DMEM/F12	10%FBS	x
24129513	DMEM	15%FCS	x	x
24130211	DMEM/F12	10%FBS	x
24135219	DMEM	10%FBS	x
24138030	DMEM	10%FBS					NaHCO3
24142350	MEM/F12	10%FBS	x		x	x
24151868	DMEM	10%FBS			x		HEPES
24159358	DMEM/F12	10%FBS	x		x
24163249	DMEM/F12	15%FCS		x	x		Uridine
24165324	DMEM	10%FBS	x
24183966	DMEM/F12	10%FBS	x
24184327	DMEM/F12 (high glucose)	10%FBS	x	x		x
24214023	DMEM	10%FBS	x
24233519	DMEM	10%FBS	x
24244333	DMEM	10%FBS	x
24252343	DMEM/F12	10%FBS	x
24252728	DMEM	10%FBS	x
24269647	DMEM	10%FCS	x		x	x
24269733	RPMI 1640	10%FBS	x		x		HEPES
24269918	MEM/F12	18%FBS	x		x
24273027	DMEM/F12	10%FBS			x
24278419	DMEM/F12 (high glucose)	10%FBS	x		x
24282027	DMEM	10%FBS	x
24286619	DMEM	10%FBS	x		x	x
24288000	DMEM	10%FBS
24288134	DMEM	10%FBS					Glucose, NaHCO3
24291725	RPMI 1640	10%FBS
24291744	DMEM/F12	10%FBS, 5%HS
24297062	DMEM	10%FBS	x
24304935	DMEM/F12	10%FBS
24305623	DMEM	10%FBS	x
24333330	DMEM/F12	10%FCS
24341565	DMEM	10%FBS	x
24341912	DMEM/F12	10%FBS	x		x		HEPES
24351065	DMEM/F12	15%FBS	x				NaHCO3
24374061	DMEM/F12	10%FBS	x
24395092	DMEM	10%FBS	x
24399507	MEM/F12	15%FBS	x		x
24412329	MEM	10%FBS	x
24414307	DMEM/F12	10%FBS	x
24418467	RPMI 1640	10%FCS	x		x
24440915	DMEM	10%FBS	x
24451142	DMEM/F12	10%FBS	x		x
24462953	DMEM	10%FBS	x
24473149	DMEM	10%FCS
24499676	Not specified
24508709	DMEM/F12	10%FBS	x
24510749	DMEM	10%FCS	x
24522518	DMEM	10%FBS
24528157	DMEM/F12	10%FBS	x		x
24549762	DMEM	10%FBS	x
24561157	DMEM/F12	10%FBS	x
24574503	DMEM/F12	10%FCS	x	x		x
24576911	DMEM/F12	10%FBS	x
24577234	Not specified
24625574	Not specified
24631677	DMEM/F12	10%FBS
24671417	DMEM	10%FBS	x
24675778	DMEM (high glucose)	10%FBS	x		x
24708242	DMEM/F12	10%FBS	x		x
24713472	DMEM	10%FBS	x
24726706	DMEM	10%FBS	x
24728187	DMEM	10%FBS	x
24740430	DMEM/F12	10%FBS	x
24751806	RPMI 1640	5-10%FCS					2g/L glucose
24755484	DMEM	10%FBS
24768803	DMEM/F12	5%FBS	x
24792244	DMEM	10%FCS			x		HEPES
24793810	DMEM	10%FBS	x
24795107	DMEM/F12	10%FBS	x
24796676	DMEM	10%FBS
24798695	DMEM/F12	10%FBS			x
24801546	DMEM	10%FBS	x
24804146	DMEM/F12	10%FBS	x
24806433	DMEM	10%FBS	x
24810045	DMEM/F12	10%FBS	x
24832624	DMEM	5%FBS, 5%HS	x		x		NaHCO3
24842651	DMEM	10%FBS	x
24848007	DMEM/F12	10%FBS	x		x
24860980	Not specified
24863694	DMEM	10%FBS
24866057	MEM/F12	10%FBS	x
24885905	RPMI 1640	10%FBS	x		x
24886419	DMEM	15%FBS	x		x
24898419	MEM/F12	15%FBS	x	x	x
24899725	Not specified
24932697	DMEM	10%FBS	x
24933638	DMEM	10%FBS	x
24936070	DMEM	10%FBS	x
24959670	RPMI 1640	10%FBS	x
24959672	DMEM	10%FBS	x
24973649	DMEM/F12	10%FBS	x
24993787	DMEM	10%FBS	x	x
24997241	DMEM	10%FBS
24997245	DMEM	10%FBS
24998333	DMEM (high glucose)	10%FBS	x		x
25019626	Not specified
25029497	DMEM/F12	10%FBS
25038418	DMEM	10%FBS
25054189	DMEM	10%FBS
25072272	DMEM (high glucose)	10%FBS	x
25078626	DMEM/F12	10%FBS	x
25106480	DMEM	15%FCS	x
25108683	DMEM	10%FBS	x		x	x
25109238	DMEM/F12	10%FBS
25112864	MEM/F12	15%FCS	x	x
25118928	DMEM/F12	15%FBS	x		x
25140899	Not specified
25143804	DMEM/F12	10%FBS	x
25196484	DMEM/F12	10%FBS
25206503	DMEM	10%FBS	x
25206648	DMEM	10%FBS	x		x
25207598	DMEM	10%FBS
25218963	DMEM/F12	7%FBS
25220617	RPMI 1640	10%FBS	x		x
25232110	DMEM	10%FBS
25261037	DMEM	10%FBS	x
25263579	DMEM/F12	10%FBS	x				NaHCO3
25271104	DMEM	10%FBS	x	x	x	x	NaHCO3
25274329	DMEM	20%FCS	x		x
25276829	Not specified
25296989	DMEM	10%FBS			x
25308934	DMEM	10%FBS
25310737	MEM/F12	15%FBS	x		x
25319443	DMEM/F12	10%FBS	x
25322954	MEM	10%FBS	x
25326789	DMEM	10%FBS	x
25377066	DMEM	10%FBS	x
25446857	DMEM	10%FBS	x	x	x	x	NaHCO3
25449120	DMEM/F12	10%FBS
25452767	MEM/F12	15%FCS	x	x	x
25455499	Not specified
25481834	DMEM/F12	15%FBS	x
25487308	Not specified
25528190	Not specified
25541488	DMEM	10%FBS
25548536	DMEM	10%FBS	x
25575680	DMEM/F12	10%FBS
25588864	MEM/F12	10%FBS	x	x		x
25617759	DMEM (high glucose)	10%FBS	x
25665531	DMEM	10%FBS
25675097	DMEM/F12	10%FBS	x
25681212	RPMI 1640	10%FCS					HEPES
25689470	DMEM	20%FBS	x	x	x
25693864	DMEM	10%FBS	x	x
25698928	Not specified
25744031	DMEM	10%FCS	x		x
25769802	DMEM	10%FBS	x		x
25770828	DMEM	10%FBS	x
25773262	DMEM (high glucose)	10%FBS	x
25784353	DMEM	10%FBS	x
25800307	DMEM/F12	10%FBS
25813221	DMEM	10%FBS	x
25814668	DMEM (high glucose)	10%FBS
25816252	DMEM	10%FBS	x	x
25825522	DMEM/F12	10%FBS	x
25825926	DMEM/F12	10%FBS			x
25862939	MEM/F12	10%FBS	x
25865804	MEM	10%FBS	x		x
25956828	Not specified
25963095	DMEM	10%FBS	x
25976060	DMEM/F12	10%FBS
25976369	DMEM	10%FBS	x	x
25983327	DMEM/F12	10%FBS	x
25991017	DMEM	10%FBS
25994206	RPMI 1640	15%FBS	x
26006268	MEM/F12	15%FBS	x		x	x
26074776	DMEM/F12	10%FBS	x		x
26085927	DMEM (high glucose)	10%FBS
26094622	DMEM (high glucose)	10%FBS	x
26099628	DMEM	15%FCS	x	x
26102036	DMEM	10%FBS
26114390	DMEM/F12	10%FBS
26116522	DMEM/F12	10%FCS
26117230	DMEM	10%FBS	x		x
26138444	MEM/F12	10%FCS	x
26141122	DMEM/F12	10%FBS	x
26156288	DMEM/F12	10%FBS	x
26183158	DMEM	10%FBS	x		x
26188143	DMEM	10%FBS
26223801	DMEM/F12	10%FBS	x		x
26232623	DMEM/F12	10%FBS	x
26242194	MEM/F12K	10%FBS	x
26264181	MEM/F12	10%FBS	x
26268594	Not specified
26276080	DMEM	10%FBS
26282218	DMEM	10%FBS	x
26287258	MEM/F12	10%FBS	x	x
26295830	DMEM/F12	10%FBS	x		x
26306821	DMEM/F12	5%FBS	x		x
26345577	DMEM/F12	7.5%BS, 1.5%FBS	x	x
26346882	DMEM/F12	10%FBS	x
26349993	DMEM	10%FBS
26357513	DMEM/F12	10%FBS	x	x		x	NaHCO3
26364587	DMEM	10%FBS	x		x
26364802	DMEM/F12
26384650	DMEM	10%FBS
26405178	DMEM/F12	10%FBS	x		x
26415025	DMEM	10%FBS	x
26435084	DMEM/F12	15%FBS	x		x
26453926	DMEM	10%FBS
26456643	Not specified
26468903	DMEM/F12	10%FBS	x		x
26491229	DMEM/F12 (high glucose)	10%FBS	x		x
26498265	DMEM	10%FBS	x		x
26499517	DMEM	10%FBS	x
26502720	DMEM	10%FBS	x
26509433	DMEM/F12	10%FCS	x			x
26534909	RPMI 1640	10%FBS	x
26537816	DMEM/F12	10%FBS
26545632	DMEM	10%FBS
26556726	DMEM (high glucose)	10%HS, 5%FBS	x
26578166	DMEM	15%FBS
26593210	DMEM	10%FBS	x
26608462	DMEM/F12	10%FBS	x
26608648	DMEM/F12	10%FBS
26620202	DMEM		x	x
26631731	DMEM	10%FBS
26633009	DMEM/F12	10%FBS			x
26634154	MEM/F12	10%FBS	x	x		x	NaHCO3
26649942	DMEM	10%FBS	x
26655464	DMEM	10%FBS	x
26686574	DMEM/F12	10%FBS	x		x
26710242	DMEM (high glucose)	10%FBS	x		x
26711807	Not specified
26722480	DMEM/F12	10%FBS
26740400	MEM	10%FCS	x
26756041	Not specified
26768367	DMEM	10%FBS
26769362	MEM/F12	15%FBS	x		x	x
26785691	DMEM	10%FBS
26797274	DMEM/F12	10%FBS
26809317	MEM/F12	15%FCS			x	x
26813311	DMEM/F12	10%FBS	x
26818499	MEM/F12	10%FBS
26826381	DMEM	10%FBS
26854247	DMEM	10%FBS	x		x
26856988	DMEM	10%FBS	x
26864693	DMEM/F12	10%FCS	x
26866473	DMEM	10%FCS	x		x
26894491	OptiMEM	10%FBS
26894577	DMEM/F12 (high glucose)	10%FCS	x		x
26904174	DMEM	10%FBS	x
26913805	DMEM (high glucose)	10%FBS	x
26926877	Not specified
26953346	DMEM/F12	10%FBS
26957005	DMEM	10%FCS	x
26970393	DMEM/F12	10%FCS	x
26971449	DMEM	10%FBS
26981313	MEM/F12	10%FBS
26982234	Not specified
26984067	EBSS/F12	10%FBS	x		x
26994872	DMEM	10%FBS	x
26996132	DMEM	10%FBS
27001148	DMEM	10%FBS	x
27003614	DMEM	10%FBS
27003822	DMEM/F12	15%FBS
27003823	DMEM/F12	10%FCS	x
27013469	DMEM	10%FBS	x	x	x	x	NaHCO3
27026709	Not specified
27030050	DMEM (high glucose)	10%FBS	x
27034775	DMEM	10%FBS	x
27053302	DMEM/F12	10%FBS
27064513	DMEM/F12	10%FBS	x		x
27073711	DMEM	10%FBS	x		x
27091487	DMEM	10%FBS		x	x	x	NaHCO3
27091500	DMEM	10%FBS	x
27103513	DMEM	10%FBS	x
27105068	MEM/F12	15%FBS		x	x
27108049	DMEM/F12	10%FBS		x	x	x
27108097	DMEM	10%FBS
27114059	DMEM (high glucose)	10%FBS	x
27121078	DMEM/F12	10%FBS
27133439	DMEM/F12	10%FBS	x		x
27137201	DMEM	10%FBS
27145383	DMEM/F12	10%FBS
27145922	DMEM/F12	10%FCS	x	x
27151187	DMEM	10%FBS	x
27173227	Not specified
27173998	DMEM (high glucose)	5%FBS	x
27194339	DMEM	10%FBS	x
27196724	DMEM	10%FBS	x
27207919	DMEM	10%FBS	x
27217159	MEM/F12	12-15%FBS
27229883	DMEM	10%FBS	x
27256286	DMEM/F12	10%FCS	x		x
27309572	DMEM	5%FBS, 5%HS	x		x		NaHCO3
27314756	DMEM	10%FBS		x
27329039	DMEM	10%FBS
27339879	DMEM	15%FCS	x		x
27345029	DMEM	10%FCS	x		x
27347320	DMEM	10%FBS	x
27364102	DMEM	10%FBS	x
27366949	DMEM (high glucose)	10%FBS	x		x	x	25mg/mL uridine
27389312	DMEM/F12	15%FCS	x	x	x
27391369	DMEM (high glucose)	10%FBS	x
27395789	DMEM	10%FBS	x
27412483	DMEM/F12	10%FBS	x		x
27413109	DMEM/F12	10%FBS
27424009	RPMI 1640	10%FBS	x
27431098	MEM/F12	15%FBS			x	x
27432061	DMEM	10%FBS	x
27457957	DMEM/F12	10%FBS	x
27470562	DMEM	10%FBS	x
27509057	Not specified
27569281	DMEM	10%FBS
27597528	RPMI 1640	10%FCS	x		x		2g/L D-glucose
27616549	DMEM/F12	10%FBS	x		x
27619838	DMEM/F12	10%FBS	x
27635664	DMEM/F12	10%FBS	x
27646116	DMEM	10%FBS	x		x
27646574	DMEM	10%FBS	x
27671228	DMEM/F12	10%FBS
27731637	DMEM/F12	10%FBS	x
27763504	DMEM/F12	10%FBS
27765362	DMEM/F12	10%FBS
27796870	DMEM	10%FBS	x
27808254	DMEM	10%FCS
27809287	DMEM	10%FBS	x
27812368	DMEM/F12	10%FBS	x
27814668	DMEM	10%FBS	x
27837450	DMEM/F12	10%FBS		x	x
27866262	DMEM	15%FBS	x		x	x
27867274	DMEM/F12	10%FBS	x
